# Supplementary material for: Targeted Genomic Sequencing of TSC1 and TSC2 Reveals Causal Variants in Individuals for Whom Previous Genetic Testing for Tuberous Sclerosis Complex Was Normal
Source: Hum Mutat. 2023 Jul 13;2023:4899372. doi: 10.1155/2023/4899372 (PMC11918493; doi:10.1155/2023/4899372)
Supplement: Supplementary Materials — The Supplementary Information consists of extended methods and the following 5 figures and 9 tables: Figure S1: comparison of the variant allele frequencies (VAF) for selected TSC NMI subjects. Figure S2: Functional assessment of TSC1 and TSC2 variants identified using HaloPlex custom capture NGS. Figure S3. Detection of large (>150 bp) deletions using z-scores. Figure S4: Segregation of the NM_000548.3(TSC2):c.1947-23A>G variant. Figure S5: Comparison of read depths per subject. Supplementary Information Table S1: HaloPlex and HaloPlex HS custom capture design characteristics. Supplementary Information Table S2: HaloPlex and HaloPlex HS custom capture data yield and alignment statistics. Supplementary Information Table S3: HaloPlex and HaloPlex HS NGS custom capture coverage per subject. Supplementary Table S4: Clinical features of TSC NMI subjects for whom inactivating, likely germline TSC1 and TSC2 variants were identified using HaloPlex custom capture NGS. Supplementary Table S5: Clinical features of TSC NMI subjects for whom inactivating, post-zygotic TSC1 and TSC2 variants were identified using HaloPlex custom capture NGS. Supplementary Table S6: Clinical features of TSC NMI subjects with TSC1 and TSC2 variants of uncertain clinical significance (VUS), lesion-specific variants, and/or unconfirmed findings. Supplementary Information Table S7: Exon trap analysis of TSC1 variants of uncertain clinical significance. Supplementary Information Table S8: Exon trap analysis of TSC2 variants of uncertain clinical significance. Supplementary Information Table S9: Single nucleotide variant (SNV) allele frequencies for copy number variant detection. [file 4899372.f1.zip]

Archive with 2 entries (2 files):
- SuppInfo_30523.pdf
- SupplTables_30523.pdf
